# Supplementary material for: Active Potential of Bacterial Cellulose-Based Wound Dressing: Analysis of Its Potential for Dermal Lesion Treatment
Source: Pharmaceutics. 2022 Jun 8;14(6):1222. doi: 10.3390/pharmaceutics14061222 (PMC9228207; doi:10.3390/pharmaceutics14061222)
Supplement: Supplementary file 1 [file pharmaceutics-14-01222-s001.zip]

Archive with 1 entries (1 files):
- pharmaceutics-1741012-supplementary.pdf
